# Supplementary material for: Failing the four-gamete test enables exact phasing: the Corners’ Algorithm
Source: Genet Sel Evol. 2022 Nov 14;54:74. doi: 10.1186/s12711-022-00763-1 (PMC9661815; doi:10.1186/s12711-022-00763-1)
Supplement: Supplementary file 1 — Additional file 1: Table S1. Non-recombination chromosomal regions in Iberian pigs detected by the Corners’ Algorithm. [file 12711_2022_763_MOESM1_ESM.xlsx]

## Sheet: corner
Chromosome	Initial Marker	Ending Marker	Numebr of markers	Initial position	Ending position
1	1	9	9	309120	1301402
1	10	12	3	1810990	2139822
1	13	15	3	2216203	2292374
1	16	17	2	2330465	2383908
1	22	23	2	3463729	3478464
1	24	27	4	3523935	3812495
1	28	30	3	3859435	3954380
1	31	33	3	4048051	4391118
1	34	35	2	4509299	4538447
1	36	38	3	4630008	4699533
1	40	41	2	4937587	5232058
1	42	43	2	5288773	5474620
1	44	45	2	5565075	5567485
1	46	48	3	5691907	5744273
1	49	51	3	6018515	6125550
1	52	53	2	6293068	6315387
1	54	56	3	6336162	6391784
1	60	65	6	6864280	7208834
1	68	69	2	7352295	7423138
1	70	71	2	7492224	7525648
1	72	74	3	7615171	7722553
1	76	77	2	7774583	7790813
1	78	79	2	7855602	7949224
1	81	82	2	8119410	8152049
1	83	85	3	8177381	8258769
1	86	89	4	8320936	8461674
1	92	95	4	8715388	9044222
1	100	101	2	9179040	9191395
1	103	104	2	9677339	9698458
1	105	106	2	9725288	9731805
1	110	114	5	10283158	10483162
1	116	117	2	10600616	10666648
1	119	120	2	10740064	10821259
1	122	126	5	10936234	11379817
1	128	138	11	11602546	12277112
1	139	140	2	12318169	12389746
1	142	143	2	12927305	12948288
1	145	147	3	13248833	13349937
1	149	150	2	13551055	13609429
1	151	155	5	13630037	13803972
1	156	157	2	13845973	13968701
1	159	162	4	14090774	14239508
1	164	165	2	14337906	14590859
1	166	167	2	14623607	14681938
1	169	170	2	14785944	14810076
1	171	172	2	14958478	14970213
1	173	174	2	15081855	15143196
1	178	180	3	15517117	15728667
1	184	185	2	15864139	15961780
1	186	188	3	16113596	16299805
1	189	190	2	16366131	16723963
1	191	192	2	16775912	16798460
1	193	198	6	16817322	17029609
1	199	201	3	17524601	17535213
1	203	205	3	17604157	17702032
1	206	207	2	17751881	17784024
1	208	209	2	17941226	18169229
1	210	211	2	18266607	18383184
1	212	213	2	18529587	18614836
1	214	215	2	18748259	18824078
1	216	217	2	18848139	18999199
1	219	223	5	19075405	19195452
1	225	227	3	19799154	19838477
1	228	230	3	19864841	19950656
1	231	234	4	20071928	20237912
1	236	239	4	20482714	20837133
1	240	241	2	20937207	21026564
1	242	243	2	21090617	21244650
1	244	245	2	21523847	21750288
1	246	249	4	21957037	22159747
1	250	251	2	22171273	22336481
1	252	254	3	22728315	22921945
1	255	259	5	22974918	23317212
1	260	262	3	23690032	24283182
1	263	266	4	24357399	24499758
1	267	268	2	25474797	25578664
1	269	270	2	25684351	25744071
1	271	276	6	25770594	26284688
1	278	281	4	26364113	26601149
1	283	284	2	26792842	26860193
1	285	286	2	26904581	26926564
1	290	291	2	27230189	27286229
1	292	293	2	27322810	27346475
1	296	298	3	27550386	27626241
1	299	305	7	27750374	28211713
1	306	307	2	28270187	28299164
1	308	312	5	28508020	28772718
1	313	315	3	28799514	29114982
1	318	319	2	29314741	29582215
1	321	323	3	29878583	29999664
1	326	328	3	30148658	30217614
1	330	334	5	30346083	30564821
1	337	339	3	30991144	31072531
1	340	342	3	31135482	31214528
1	343	345	3	31284146	31406092
1	346	348	3	31440115	31528593
1	349	350	2	31577952	31607831
1	351	353	3	31645483	31676026
1	355	358	4	31955676	32066172
1	363	369	7	32714278	32953870
1	371	373	3	33018616	33142634
1	374	375	2	33146872	33170475
1	377	379	3	33276976	33392217
1	381	382	2	33426071	33483411
1	383	385	3	33573103	33616454
1	386	387	2	33698012	33722398
1	388	390	3	33802636	33839921
1	392	393	2	34280640	34324324
1	394	395	2	34718645	34860135
1	397	399	3	35022863	35143030
1	400	406	7	35181807	35328089
1	407	410	4	35355185	35775772
1	412	415	4	35825276	36403970
1	416	417	2	36944220	37001580
1	420	422	3	37619555	37661280
1	424	425	2	37725469	37729946
1	428	430	3	38448574	38485194
1	434	437	4	39380904	39514088
1	438	439	2	39540400	39567471
1	440	442	3	39591649	39678032
1	448	451	4	40885395	41058097
1	452	453	2	41091436	41214493
1	454	456	3	41415630	41643223
1	457	463	7	41719086	42316052
1	465	468	4	42521905	42669178
1	470	473	4	42767208	42924534
1	476	478	3	43635124	44052733
1	480	483	4	44450710	44512430
1	486	492	7	45480921	46980631
1	494	495	2	47662910	47688918
1	496	502	7	47954023	48322146
1	503	505	3	48698471	48870797
1	506	507	2	48920746	48948723
1	509	512	4	49024494	49722002
1	513	514	2	49762612	49773812
1	515	516	2	50037586	50162331
1	517	518	2	50223926	50244658
1	519	520	2	50374052	50925139
1	521	523	3	51084128	51224009
1	524	525	2	51502130	51679649
1	526	530	5	52241222	52376383
1	534	536	3	53753531	54026234
1	537	539	3	54422838	54571688
1	540	541	2	54614559	54698952
1	543	554	12	55037027	55825018
1	555	561	7	55879614	56211708
1	562	565	4	56246102	56440251
1	568	569	2	57150032	57277188
1	570	571	2	57304546	57316578
1	572	573	2	57345479	57377646
1	574	575	2	57399350	57674799
1	576	581	6	57698755	57873684
1	582	583	2	57920577	58064401
1	586	589	4	58162732	58260343
1	591	600	10	58469842	59255323
1	601	603	3	59406942	59464681
1	604	605	2	59481770	59491383
1	606	607	2	59512640	59556019
1	608	620	13	59620943	60610639
1	621	623	3	60661741	60726592
1	624	625	2	60808167	60861315
1	626	629	4	61200457	61400438
1	630	633	4	61430036	61851716
1	634	635	2	61918654	61986232
1	636	637	2	62019786	62042316
1	638	642	5	62307146	63012075
1	643	648	6	63045058	63316569
1	649	656	8	63495419	64301394
1	657	659	3	64395202	64579689
1	661	662	2	65337586	65373610
1	663	669	7	65460886	66008742
1	671	672	2	66575940	66614469
1	673	674	2	66709510	66746325
1	675	679	5	66775389	67187528
1	680	681	2	67248505	67278674
1	683	687	5	67564675	67961527
1	688	690	3	68010353	68131236
1	692	693	2	68318070	68352762
1	694	699	6	68407069	68843225
1	700	706	7	69015932	69551184
1	708	709	2	69733452	69779836
1	711	714	4	70338072	70878784
1	715	719	5	71346756	71542114
1	720	721	2	72428453	72898058
1	723	725	3	73057549	73318663
1	729	730	2	74615237	74776040
1	731	735	5	75234459	75429657
1	736	737	2	75538663	75630916
1	738	742	5	75645286	75864116
1	743	746	4	76242796	76418828
1	747	748	2	76900103	76903205
1	749	751	3	77096908	77136348
1	752	757	6	77163030	77472299
1	758	759	2	77631854	77842769
1	760	762	3	77930605	78134084
1	764	768	5	78550623	78671939
1	769	770	2	78746469	78942618
1	772	775	4	79563285	79657794
1	779	786	8	80442124	80708717
1	787	790	4	80772877	80897448
1	791	798	8	81033340	81411516
1	799	802	4	81585452	81959972
1	803	805	3	81980592	82345289
1	806	811	6	82715698	82895619
1	812	816	5	82927940	83237811
1	817	818	2	83298088	83332493
1	819	820	2	83357818	83642758
1	821	830	10	83676323	86492951
1	833	837	5	87064287	87205715
1	838	840	3	87612011	87685694
1	841	842	2	87698280	87726443
1	843	846	4	87939005	88356493
1	847	856	10	88471980	89380713
1	857	877	21	89461065	92140037
1	878	882	5	94198691	94320711
1	883	884	2	94479236	94583633
1	885	886	2	94719330	94765228
1	887	888	2	94816562	94903109
1	889	893	5	95032732	95162035
1	896	900	5	95536583	95728721
1	902	906	5	96165279	96726982
1	907	913	7	96935550	97124722
1	914	915	2	97185310	97745041
1	916	917	2	97757219	97770566
1	918	919	2	97787169	98013185
1	921	924	4	98291084	98367204
1	925	926	2	98388952	98428928
1	927	928	2	98481247	98511024
1	929	932	4	98620354	99193570
1	933	934	2	99374536	99433580
1	935	937	3	99469765	99517218
1	939	942	4	99549245	99713148
1	943	947	5	99951094	100793451
1	950	953	4	101783353	101993816
1	954	957	4	102147789	102235929
1	958	959	2	102331586	102356328
1	961	962	2	102588704	102620315
1	963	966	4	102955022	103103533
1	969	973	5	103168063	103578259
1	974	975	2	103668857	103743617
1	976	978	3	103831843	103893069
1	979	982	4	104202529	104344686
1	983	984	2	104409268	104466549
1	985	986	2	104620209	104861191
1	987	992	6	104910435	105114424
1	993	994	2	105534210	105560407
1	995	996	2	105610407	105634678
1	997	998	2	105696297	105997010
1	1001	1006	6	106679629	106807003
1	1008	1010	3	106853339	106917692
1	1011	1014	4	107261641	107902305
1	1015	1016	2	107953106	108019838
1	1017	1018	2	108121246	108133089
1	1019	1020	2	108340887	108400617
1	1021	1022	2	108970427	108982881
1	1023	1028	6	109023452	109565749
1	1029	1031	3	110201182	110338066
1	1032	1034	3	110446003	110486655
1	1035	1037	3	110575124	110736515
1	1038	1039	2	110761443	110789856
1	1040	1043	4	111094906	111233316
1	1045	1048	4	111609418	111690490
1	1050	1053	4	112029698	112080685
1	1054	1060	7	112210717	112643877
1	1061	1066	6	112809149	112965917
1	1068	1069	2	113197656	113245463
1	1070	1073	4	113323358	113564380
1	1074	1075	2	113630812	114339448
1	1077	1080	4	114573450	114628022
1	1081	1086	6	114704780	115091402
1	1088	1091	4	116145560	117134517
1	1092	1095	4	117347971	117456317
1	1097	1098	2	118004656	118142142
1	1099	1103	5	118280193	118905353
1	1104	1108	5	118961287	119736472
1	1110	1111	2	120796830	120811775
1	1112	1114	3	120828664	121221025
1	1115	1117	3	121680768	122125954
1	1118	1121	4	122213853	122463450
1	1122	1124	3	122498785	122602525
1	1125	1127	3	122630452	122789864
1	1128	1133	6	122883847	123329539
1	1134	1137	4	123365287	123432516
1	1138	1140	3	123471438	123482703
1	1141	1146	6	123666978	123868558
1	1147	1148	2	123904362	123943344
1	1150	1153	4	124017483	124199122
1	1155	1157	3	124296723	124451879
1	1158	1160	3	124593138	124712777
1	1161	1164	4	125112608	125295574
1	1165	1168	4	125419284	125635040
1	1169	1172	4	125670133	125935941
1	1173	1177	5	125972551	126061706
1	1180	1181	2	126621867	126652980
1	1182	1184	3	127417689	127520992
1	1185	1189	5	127919172	128779209
1	1190	1192	3	129087544	129217218
1	1193	1194	2	129254945	129354132
1	1195	1198	4	129483836	129816213
1	1199	1201	3	129869498	130303657
1	1203	1204	2	130611566	130768992
1	1205	1206	2	130792362	130906660
1	1207	1215	9	130947406	131201231
1	1216	1220	5	131841572	131941145
1	1221	1222	2	131963037	131975806
1	1223	1228	6	132309199	132777327
1	1229	1232	4	132894037	133245793
1	1233	1235	3	133308996	134125239
1	1236	1246	11	134503780	135947426
1	1248	1249	2	137904373	138106221
1	1253	1259	7	138818408	139260824
1	1260	1262	3	139325590	139448016
1	1263	1265	3	139481542	139579572
1	1266	1268	3	139608452	139675946
1	1269	1271	3	139712773	139790223
1	1272	1280	9	139826395	140031748
1	1281	1284	4	140051084	140163320
1	1285	1287	3	140345052	140543183
1	1288	1291	4	140697337	141439889
1	1292	1294	3	141743531	142938731
1	1295	1302	8	143090127	143764947
1	1303	1306	4	143797587	143878129
1	1307	1309	3	143919220	144655686
1	1311	1312	2	145370920	145436479
1	1313	1316	4	145516041	145564461
1	1317	1325	9	145605009	146050565
1	1326	1328	3	146329310	146366880
1	1330	1333	4	146686967	146890333
1	1334	1336	3	146957212	147001436
1	1338	1340	3	147052660	147155149
1	1341	1343	3	147176896	147253213
1	1345	1348	4	147314418	147473965
1	1349	1350	2	147497745	147604710
1	1351	1359	9	147654193	148429806
1	1360	1366	7	148452203	148894586
1	1367	1368	2	148974102	148996213
1	1369	1376	8	149261646	149613396
1	1377	1381	5	149661390	150050926
1	1382	1395	14	150051345	151435518
1	1396	1399	4	151556501	153565013
1	1400	1403	4	154796451	154910324
1	1404	1408	5	154951672	155462235
1	1409	1413	5	155713656	156034065
1	1414	1421	8	156293498	158260371
1	1422	1424	3	158309021	158371284
1	1425	1427	3	158553407	158589475
1	1429	1432	4	158811662	158991340
1	1433	1434	2	159363349	159619891
1	1435	1438	4	159660303	160284793
1	1439	1440	2	160288412	160513631
1	1441	1445	5	160558473	161476491
1	1446	1448	3	161681929	161804920
1	1449	1450	2	161824864	161853405
1	1451	1453	3	162105226	162192627
1	1454	1456	3	162372950	162876975
1	1458	1459	2	163432839	163677205
1	1460	1463	4	163712649	164023885
1	1464	1465	2	164072283	164259207
1	1467	1468	2	164719466	164829874
1	1469	1470	2	164848673	164853481
1	1472	1474	3	165536222	165732651
1	1475	1478	4	165929672	166209833
1	1480	1481	2	166286379	166363826
1	1482	1483	2	166441058	166497540
1	1484	1485	2	166509701	166566730
1	1486	1487	2	166608531	166905717
1	1489	1490	2	167078291	167123151
1	1492	1493	2	167381761	167413561
1	1494	1495	2	167448240	167459829
1	1496	1500	5	167505370	167600776
1	1501	1504	4	167622960	167690373
1	1505	1506	2	167772661	167833211
1	1507	1510	4	167898840	168036981
1	1511	1512	2	168214614	168274392
1	1513	1514	2	168893697	168941274
1	1515	1530	16	169070473	171219137
1	1531	1535	5	171311843	171955657
1	1536	1539	4	172136167	172234247
1	1540	1541	2	172286374	172353082
1	1542	1553	12	173146830	174192907
1	1554	1560	7	174291087	174563721
1	1562	1569	8	174992575	175539852
1	1570	1572	3	175716971	175817407
1	1573	1577	5	176203011	176460073
1	1578	1579	2	176987268	177048450
1	1580	1582	3	177247109	177317702
1	1583	1589	7	177517936	178259543
1	1591	1594	4	178646539	178874687
1	1595	1598	4	179119267	179196610
1	1599	1600	2	179511342	179602183
1	1602	1605	4	179842047	180291105
1	1606	1608	3	180306217	180379621
1	1609	1611	3	180432358	180776537
1	1613	1614	2	180878174	180902764
1	1615	1616	2	181016506	181075670
1	1617	1619	3	181105514	181305792
1	1621	1622	2	181488202	181624438
1	1623	1624	2	181675190	181716972
1	1626	1627	2	182456283	182722677
1	1631	1634	4	184018093	184421568
1	1635	1644	10	184443840	185621693
1	1647	1648	2	185861180	185878936
1	1650	1657	8	186031996	186785522
1	1660	1661	2	187149247	187174070
1	1662	1663	2	187291526	187584813
1	1664	1665	2	187918961	187942415
1	1666	1673	8	187999838	188475684
1	1674	1677	4	188618706	188763689
1	1678	1680	3	188839895	189512572
1	1681	1685	5	189608455	190002868
1	1688	1689	2	191163650	191165679
1	1690	1696	7	191198800	191408870
1	1697	1700	4	191593116	191753509
1	1701	1706	6	191825583	192267927
1	1708	1713	6	192494684	192716386
1	1714	1715	2	192759585	192874097
1	1716	1720	5	193116913	193292045
1	1721	1728	8	193377210	193604306
1	1729	1731	3	193629132	193940658
1	1733	1737	5	194246826	195003570
1	1740	1743	4	196538948	196655180
1	1744	1754	11	197180209	198154616
1	1755	1760	6	198450596	199640837
1	1761	1763	3	200770708	200881317
1	1764	1765	2	200959991	201569384
1	1766	1768	3	201591993	202177650
1	1769	1770	2	202242191	202568492
1	1771	1772	2	202651321	202703154
1	1773	1774	2	202762089	202824348
1	1775	1777	3	202846173	202913952
1	1785	1786	2	204419840	204613927
1	1787	1790	4	204756911	205091755
1	1791	1793	3	205208449	205280814
1	1794	1800	7	205351880	205710447
1	1801	1802	2	205764731	205783606
1	1803	1806	4	205821718	206139361
1	1807	1809	3	206324996	206498464
1	1812	1813	2	206748567	206845864
1	1814	1815	2	207513753	207698261
1	1816	1817	2	207765399	207937713
1	1818	1822	5	208651542	208965095
1	1823	1824	2	209378470	209406072
1	1825	1828	4	209543489	211903410
1	1829	1830	2	212065487	212092945
1	1831	1832	2	212147846	212255704
1	1834	1838	5	212536112	213255117
1	1841	1843	3	213743531	213948696
1	1844	1851	8	214101279	214641669
1	1854	1857	4	214988979	215067709
1	1858	1863	6	215134857	215617047
1	1864	1865	2	215658011	215675622
1	1866	1868	3	216177101	216257699
1	1869	1877	9	216371018	216653518
1	1878	1886	9	216669950	217051285
1	1887	1888	2	217068168	217120182
1	1889	1890	2	217343098	217617735
1	1891	1892	2	217710547	217738857
1	1893	1897	5	217839670	217954117
1	1898	1899	2	218036089	218126407
1	1900	1902	3	218145202	218598405
1	1905	1906	2	219035842	219097819
1	1908	1915	8	219185674	219774047
1	1916	1917	2	220332853	220363585
1	1918	1921	4	220650409	220967018
1	1922	1924	3	221122834	221231775
1	1926	1928	3	221303393	221785547
1	1929	1930	2	221910743	221923722
1	1931	1932	2	221947404	221999900
1	1935	1936	2	222465697	222471721
1	1939	1944	6	222759863	223197481
1	1945	1950	6	223779748	224826959
1	1951	1959	9	225012375	225366171
1	1960	1966	7	225602835	226125469
1	1967	1971	5	226384220	226988962
1	1972	1973	2	227170572	227305858
1	1974	1976	3	227957091	228387658
1	1979	1984	6	228918979	229301982
1	1986	1987	2	229566426	229638669
1	1988	1990	3	229687578	229950442
1	1993	1996	4	230135498	230514814
1	1997	1998	2	230905205	230944268
1	1999	2001	3	230962964	231130815
1	2002	2004	3	231232620	231541431
1	2005	2006	2	231615656	231754864
1	2007	2012	6	231776164	232342565
1	2013	2017	5	233141190	233348005
1	2018	2024	7	233565583	234175613
1	2025	2026	2	234239835	234306334
1	2029	2031	3	234514743	235291491
1	2032	2033	2	235332685	235689678
1	2034	2037	4	235722108	235999464
1	2039	2041	3	236449371	236804086
1	2043	2044	2	236975208	237063233
1	2045	2046	2	237132096	237288346
1	2049	2050	2	237602580	237709115
1	2052	2053	2	238068706	238140373
1	2054	2056	3	238199493	238388679
1	2057	2058	2	238409117	238431986
1	2059	2060	2	238754516	238797027
1	2061	2063	3	238860304	238901320
1	2064	2065	2	239046421	239078163
1	2066	2069	4	239105044	239433673
1	2071	2072	2	239483860	239596718
1	2073	2074	2	239618615	239657474
1	2075	2077	3	239741131	239779386
1	2079	2080	2	239822661	239877063
1	2081	2082	2	240091306	240130155
1	2083	2085	3	240190577	240234227
1	2086	2087	2	240243132	240277866
1	2088	2090	3	240353716	240436407
1	2091	2094	4	240549950	240647821
1	2098	2100	3	240862247	240959015
1	2102	2104	3	241017170	241062227
1	2106	2109	4	241193521	242141428
1	2110	2112	3	242323621	242512471
1	2113	2114	2	242690012	242745667
1	2116	2117	2	243086826	243132044
1	2118	2119	2	243385301	243412752
1	2121	2125	5	243467061	244586907
1	2126	2128	3	244718417	244930406
1	2129	2130	2	245222778	245270814
1	2131	2134	4	245416808	245584156
1	2135	2138	4	245676569	245784685
1	2139	2143	5	245806245	246010559
1	2144	2145	2	246076778	246116668
1	2146	2149	4	246169713	246511277
1	2150	2151	2	246542140	246596618
1	2153	2154	2	246986867	247051725
1	2156	2158	3	247200887	247324546
1	2164	2169	6	247896135	248017998
1	2172	2174	3	248440959	248617370
1	2177	2179	3	248794352	248814254
1	2181	2182	2	248999553	249038089
1	2183	2184	2	249845309	249857625
1	2185	2187	3	249885559	249942642
1	2188	2190	3	250057898	250158654
1	2193	2194	2	250445258	250463928
1	2200	2201	2	250917149	250994543
1	2203	2204	2	251106488	251112240
1	2207	2210	4	251406794	251565447
1	2211	2214	4	251582155	251716536
1	2217	2222	6	252028141	252166930
1	2223	2227	5	252203530	252547401
1	2228	2229	2	252640068	252719824
1	2230	2231	2	252745080	252859426
1	2234	2235	2	252942766	252966947
1	2236	2239	4	252973691	253078742
1	2241	2243	3	253304590	253354473
1	2244	2246	3	253385279	253429322
1	2248	2249	2	253793540	253822166
1	2251	2253	3	253959579	253992920
1	2256	2257	2	254229959	254241807
1	2258	2259	2	254444715	254455316
1	2262	2263	2	254591044	254612941
1	2266	2267	2	254735744	254755615
1	2269	2270	2	254792327	254814483
1	2274	2275	2	254994651	255062125
1	2276	2280	5	255237347	255503332
1	2282	2285	4	255657204	255892120
1	2287	2288	2	256190584	256207493
1	2289	2295	7	256330606	256615798
1	2297	2298	2	256776594	256871050
1	2301	2304	4	257088348	257370970
1	2305	2307	3	257525948	257628212
1	2311	2312	2	257911287	257928835
1	2313	2319	7	258121671	258480471
1	2321	2324	4	258669875	258930988
1	2327	2328	2	259084194	259185953
1	2329	2330	2	259221025	259235953
1	2333	2335	3	259305665	259349111
1	2337	2338	2	259496373	259515388
1	2339	2340	2	259726621	259758919
1	2342	2343	2	260334051	260356040
1	2347	2349	3	260580022	260631502
1	2354	2355	2	261524993	261548558
1	2356	2357	2	261632804	261729938
1	2358	2359	2	261753476	261755958
1	2364	2365	2	262017516	262030706
1	2366	2367	2	262071508	262219468
1	2371	2372	2	262469788	263022859
1	2373	2375	3	263682954	264206923
1	2376	2377	2	264256521	264309057
1	2378	2379	2	264449311	264499887
1	2380	2383	4	264522320	264666465
1	2384	2385	2	264894199	265119152
1	2386	2387	2	265151186	265179997
1	2388	2391	4	265607207	265774499
1	2392	2393	2	265851809	265923956
1	2398	2400	3	266846624	266983727
1	2401	2403	3	267096450	267132656
1	2404	2405	2	267132753	267154724
1	2406	2407	2	267203911	267268976
1	2409	2410	2	267421685	267577244
1	2411	2413	3	267645722	267786964
1	2414	2416	3	267972014	268060497
1	2418	2420	3	268290308	268333174
1	2422	2423	2	268405826	268446841
1	2424	2429	6	268598928	269007079
1	2433	2435	3	269359484	269527781
1	2436	2437	2	269590839	269606037
1	2438	2439	2	270022511	270339744
1	2449	2450	2	271083624	271105069
1	2451	2455	5	271192849	271251440
1	2456	2457	2	271413237	271514775
1	2460	2463	4	271765890	271889844
1	2464	2465	2	272001272	272237002
1	2469	2470	2	272525630	272595152
1	2471	2472	2	272690357	272699189
1	2482	2484	3	273592813	274093226
2	1	4	4	70114	677649
2	5	6	2	2594130	2636400
2	7	8	2	2851951	2984595
2	12	15	4	3946197	3985548
2	16	17	2	4209351	4267626
2	20	21	2	4378975	4412670
2	22	23	2	4444553	4457240
2	25	26	2	4795144	4892684
2	28	29	2	5045243	5069573
2	30	33	4	5189397	5417371
2	34	35	2	5592139	5850921
2	40	41	2	6263381	6375850
2	45	46	2	6806376	6823767
2	48	49	2	6922800	6949635
2	51	52	2	7090805	7143618
2	53	55	3	7176899	7302981
2	62	63	2	7829245	7852330
2	64	66	3	8060705	8092941
2	67	69	3	8368988	8401366
2	70	71	2	8465829	8765594
2	72	73	2	8819979	8882495
2	74	75	2	8894947	9034036
2	77	78	2	9523360	9614500
2	79	81	3	9737548	9787054
2	84	85	2	10062031	10135131
2	86	90	5	10186355	10230001
2	99	100	2	11711274	11745401
2	103	104	2	11873534	11975649
2	107	109	3	12241972	12484742
2	111	115	5	12718847	12842137
2	116	117	2	12864451	12935394
2	121	123	3	13130483	13167684
2	125	126	2	13371349	13400571
2	127	128	2	14587144	14607140
2	130	132	3	14818464	14910923
2	133	134	2	15066021	15189312
2	135	136	2	15224720	15422371
2	137	139	3	15835538	16231125
2	140	142	3	16304749	16426022
2	143	144	2	16448564	16497249
2	148	151	4	16792032	16844146
2	152	154	3	16860686	16933958
2	156	157	2	16952307	16955853
2	158	160	3	17243844	17301641
2	161	166	6	17332293	17710011
2	168	171	4	17920248	17998904
2	173	174	2	18078400	18084185
2	175	177	3	18171688	18408103
2	180	182	3	18510657	18551705
2	183	184	2	18662948	18717713
2	185	187	3	19033569	19190198
2	188	189	2	19238785	19247659
2	190	193	4	19625596	19794490
2	194	201	8	19824042	20157764
2	205	207	3	20717076	20842021
2	211	212	2	21143307	21286525
2	213	215	3	21327577	21496206
2	217	219	3	22147009	22212230
2	221	222	2	22428808	22773624
2	223	225	3	22816984	22857646
2	226	227	2	23047029	23124580
2	228	230	3	23197556	23225758
2	231	232	2	23346809	23364942
2	233	237	5	23395977	23601258
2	240	241	2	23759064	23786185
2	243	244	2	23839965	23969007
2	246	247	2	24006981	24084371
2	248	251	4	24179887	24569056
2	252	256	5	24608332	24813825
2	257	259	3	24837543	24891159
2	260	261	2	24896528	24914867
2	262	263	2	24954189	24964648
2	265	266	2	25058819	25107146
2	267	270	4	25148793	25340499
2	271	272	2	25377403	25392389
2	273	274	2	25467026	25590981
2	275	276	2	25614783	25740472
2	277	278	2	25749441	25770915
2	279	280	2	25785454	25869392
2	282	283	2	25964207	25982876
2	284	286	3	26021548	26138844
2	288	289	2	26228730	26253387
2	292	293	2	26426103	26430549
2	296	297	2	26610361	26792270
2	298	299	2	26852163	27012537
2	301	305	5	27061664	28046654
2	306	307	2	28380189	28404691
2	310	311	2	28481569	28557899
2	315	316	2	28878135	28898144
2	318	323	6	29121688	29616475
2	324	325	2	29640493	29789341
2	326	327	2	29789614	29800039
2	328	329	2	29812963	29818902
2	334	342	9	30346393	30855673
2	343	344	2	30912569	30934323
2	347	349	3	31109960	31158784
2	350	353	4	31286555	31569621
2	354	355	2	31736298	31778082
2	358	359	2	32013622	32106515
2	360	365	6	32194788	32517694
2	366	369	4	32736049	32799355
2	370	372	3	32950233	33097740
2	374	384	11	33195261	33924892
2	385	387	3	34014087	34313324
2	388	398	11	34879535	36235392
2	399	405	7	36484824	37928902
2	406	408	3	38109158	38192988
2	410	411	2	38361114	38411115
2	415	417	3	39260867	39343223
2	419	421	3	39631490	39650633
2	422	427	6	39768974	40170598
2	428	431	4	40253027	40494939
2	433	434	2	40688232	40749718
2	436	438	3	41121994	41378071
2	441	442	2	42185124	42201219
2	444	446	3	43307333	43500475
2	449	451	3	45055680	45347961
2	452	453	2	45495353	45943026
2	454	455	2	45965839	46014239
2	456	462	7	46123724	46457134
2	463	464	2	46704201	46761173
2	465	467	3	47290471	47393866
2	468	470	3	47455523	47721570
2	471	472	2	48237667	48484172
2	475	478	4	49246142	49801248
2	479	480	2	50750725	51204467
2	481	487	7	51235275	54330055
2	488	497	10	55252395	58780688
2	498	502	5	59878303	60663362
2	503	513	11	62115461	65720178
2	514	517	4	65790682	66272459
2	518	521	4	68692550	68912748
2	522	523	2	69124103	69438705
2	524	527	4	69626667	71588075
2	528	532	5	73521913	75436283
2	535	539	5	77362555	79997008
2	540	543	4	80025649	80261796
2	544	545	2	80643860	81160371
2	546	549	4	81238437	81962222
2	550	556	7	81992156	82412427
2	557	559	3	82436103	82752537
2	560	561	2	82861588	82875947
2	563	564	2	83503111	83720104
2	565	568	4	83726941	84025402
2	569	571	3	84057184	84091040
2	572	576	5	84123086	84453836
2	577	580	4	84592208	85003252
2	582	583	2	85182420	85207628
2	585	587	3	85633294	85710831
2	588	589	2	85720948	85759107
2	590	592	3	85954906	86088694
2	593	601	9	86766585	87798540
2	602	606	5	87888457	88334815
2	609	611	3	88614116	88663744
2	612	615	4	88859751	89005869
2	616	620	5	89098138	89176368
2	621	623	3	89377878	89689276
2	625	627	3	90362907	90576867
2	628	631	4	90814781	91157403
2	632	634	3	91504717	91831659
2	635	636	2	92482457	92530970
2	637	641	5	92958395	95363923
2	642	647	6	95421936	95844088
2	649	655	7	97448509	98154109
2	657	658	2	98490958	98507218
2	660	661	2	99356152	99738391
2	663	667	5	99903641	100066503
2	670	673	4	100801151	100973356
2	675	676	2	101636481	101680588
2	677	678	2	101771276	101798235
2	679	681	3	101956408	102044895
2	683	684	2	102383366	102450159
2	685	687	3	102467095	102514482
2	688	689	2	102575942	103110846
2	690	691	2	103188415	103205781
2	693	697	5	103404542	103708901
2	698	702	5	103729508	103930794
2	704	706	3	104142133	104364482
2	707	709	3	104421858	105310658
2	710	711	2	105507153	105739781
2	712	714	3	105936540	105981809
2	715	716	2	106623574	106814134
2	717	718	2	107360467	107513120
2	719	720	2	107544494	107649568
2	721	722	2	108070963	108086307
2	724	725	2	108888660	108913234
2	727	737	11	109429724	111404416
2	738	740	3	112615325	112849632
2	741	743	3	113554653	113957651
2	744	745	2	114230045	114368659
2	747	752	6	114595202	115209545
2	753	755	3	115378652	115790649
2	756	763	8	116639445	117072433
2	765	766	2	117338228	117450619
2	768	769	2	117965825	118199739
2	770	774	5	118640965	118987385
2	777	778	2	119406710	119671763
2	779	780	2	119740603	119937944
2	781	782	2	120068983	120180473
2	783	785	3	120518577	120581732
2	787	788	2	120707864	120779691
2	789	790	2	121140488	121169112
2	793	797	5	121463455	121757392
2	798	799	2	121764486	121888606
2	800	807	8	122053061	122400586
2	808	813	6	122434322	122730914
2	814	817	4	122958854	123116831
2	820	821	2	123679815	123832776
2	822	827	6	124361074	124568506
2	828	830	3	124726730	124836847
2	832	836	5	125684265	125946476
2	838	839	2	126506354	126516022
2	841	842	2	126562142	126617845
2	843	844	2	126661993	126713763
2	845	848	4	127000238	127080032
2	849	850	2	127507457	127512036
2	855	856	2	128079503	128134988
2	857	859	3	128193044	128278998
2	860	861	2	128350435	128500541
2	868	869	2	129708650	129723516
2	870	871	2	130000597	130010906
2	872	873	2	130107187	130141640
2	874	876	3	130247471	130287402
2	877	878	2	130341527	130385972
2	879	882	4	130450074	130538001
2	884	887	4	130939177	131109566
2	888	890	3	131130527	131146564
2	891	895	5	131175399	131351942
2	897	898	2	131651630	131685721
2	899	900	2	131703356	131722578
2	902	903	2	131823981	131851649
2	906	910	5	132119811	132498584
2	913	918	6	132579889	132695833
2	921	923	3	133223826	133387743
2	926	928	3	133536320	134260136
2	931	932	2	134376381	134389867
2	934	935	2	135298846	135393134
2	938	939	2	135513375	135611363
2	940	948	9	135854431	136052107
2	951	953	3	136395090	136666645
2	954	956	3	136836597	136880528
2	957	958	2	136932945	136952778
2	964	966	3	137978735	138014980
2	967	969	3	138048646	138071450
2	972	973	2	138411743	138499139
2	974	976	3	138522114	138589831
2	979	981	3	139031381	139046304
2	982	984	3	139183400	139201676
2	985	988	4	139274287	139348004
2	989	990	2	139589380	139630262
2	993	997	5	140571013	140849354
2	998	999	2	140859681	140868878
2	1002	1004	3	141089279	141272396
2	1005	1007	3	141341428	141679643
2	1009	1010	2	141966675	142401364
2	1012	1013	2	142679749	142717512
2	1014	1016	3	142777567	142913973
2	1017	1019	3	142952127	143225650
2	1022	1024	3	143373177	143556987
2	1025	1027	3	143559801	143614039
2	1028	1030	3	143889704	143919087
2	1031	1034	4	143929271	143979198
2	1035	1036	2	143986269	143987649
2	1037	1038	2	144110484	144164645
2	1041	1042	2	144400409	144459378
2	1043	1045	3	144602806	144612753
2	1046	1048	3	144699882	144747974
2	1049	1055	7	144791430	145121017
2	1056	1057	2	145126432	145132931
2	1058	1059	2	145167272	145198286
2	1061	1063	3	145338881	145803272
2	1064	1066	3	145876699	145959095
2	1067	1068	2	146010779	146011321
2	1069	1071	3	146078144	146118712
2	1072	1074	3	146205931	146327991
2	1076	1077	2	146737278	146788662
2	1079	1082	4	147068762	147219145
2	1083	1086	4	147498046	147607851
2	1088	1089	2	147799017	147856611
2	1091	1097	7	147902698	148006017
2	1098	1099	2	148019987	148038107
2	1102	1106	5	148616044	148679862
2	1108	1111	4	148742086	148806518
2	1113	1114	2	148905198	148910546
2	1116	1117	2	149020771	149023362
2	1118	1119	2	149044818	149052527
2	1120	1121	2	149114055	149121511
2	1123	1124	2	149192831	149249354
2	1125	1127	3	149487361	150234061
2	1130	1131	2	150290231	150317009
2	1132	1136	5	150376169	150480983
2	1137	1142	6	150504958	150797342
2	1144	1145	2	150955856	151064112
2	1146	1148	3	151238895	151354953
3	2	4	3	1469908	1492083
3	5	6	2	1734237	1735102
3	7	8	2	1984754	1987066
3	10	11	2	2401001	2472599
3	13	16	4	2665252	2922661
3	18	19	2	2991972	3170357
3	20	25	6	3289140	3730061
3	28	29	2	4034562	4151024
3	32	34	3	5091722	5179146
3	38	39	2	5667709	5727481
3	40	42	3	5796362	5830938
3	52	53	2	9298084	9369801
3	54	58	5	9603588	9707288
3	59	62	4	10076783	10855031
3	64	66	3	11424021	11492863
3	67	68	2	11584564	11653467
3	70	71	2	11969098	11974039
3	73	75	3	12208571	12231754
3	76	78	3	12341157	12442760
3	81	82	2	12643756	12674092
3	83	90	8	12853523	13492874
3	92	95	4	13617793	13730421
3	97	99	3	13803645	13903475
3	100	102	3	14102571	14202131
3	104	107	4	14668363	14848014
3	109	110	2	15109189	15233254
3	113	114	2	15286438	15299942
3	116	118	3	15452841	15550852
3	120	121	2	16219274	16240295
3	122	124	3	16266100	16490090
3	125	127	3	16839270	17073610
3	128	130	3	17233494	17362365
3	133	135	3	18687297	18845664
3	136	137	2	19245401	19304431
3	140	142	3	19788787	19959355
3	143	145	3	20240346	20270471
3	146	148	3	20599206	20674588
3	150	151	2	20982326	21052089
3	152	154	3	21180148	21278015
3	155	156	2	21310883	21735144
3	157	160	4	21867262	22153127
3	161	162	2	22201027	22227697
3	165	171	7	22623689	23433950
3	173	175	3	23621975	23688143
3	177	179	3	24013594	24122696
3	181	184	4	24734515	24920078
3	185	186	2	25004846	25072734
3	188	189	2	25398598	25404910
3	190	194	5	25451659	25526912
3	195	197	3	25606794	25723257
3	198	199	2	25738572	25774299
3	200	201	2	25852288	25860280
3	203	204	2	26258591	26271879
3	205	209	5	26279951	26460820
3	212	213	2	26970417	27015488
3	215	216	2	27236392	27346598
3	217	218	2	27565641	27629784
3	219	220	2	27807709	27835061
3	223	224	2	29417913	29455396
3	225	227	3	29678273	29712394
3	228	231	4	29998112	30630639
3	232	233	2	30647217	31440923
3	234	235	2	31544522	32658474
3	236	240	5	32830862	33281461
3	241	245	5	33341594	33796080
3	247	248	2	34006372	34037880
3	251	252	2	34930709	34963290
3	254	255	2	35120951	35174454
3	256	257	2	35731636	35775046
3	259	261	3	36083064	36264669
3	263	265	3	36927297	37894670
3	266	276	11	38122142	42151401
3	277	281	5	42838594	44449883
3	283	286	4	45420476	45625955
3	287	288	2	45940448	46032503
3	290	291	2	46257393	46297805
3	292	300	9	46321828	47023314
3	302	304	3	47160410	47187516
3	305	313	9	47226158	48442368
3	315	316	2	48604309	48649479
3	317	319	3	48708692	48736418
3	320	321	2	49187151	49308923
3	322	331	10	49338189	49490169
3	334	338	5	49948999	50229536
3	339	343	5	50684383	50822015
3	344	345	2	51022229	51059992
3	346	351	6	51086590	51239760
3	352	354	3	52243419	52479923
3	357	360	4	53054275	53207188
3	363	366	4	53461711	53530061
3	368	370	3	53625850	53699303
3	372	374	3	53872539	53987568
3	375	376	2	54156789	54418683
3	377	384	8	54593799	54785644
3	385	387	3	54807180	54906575
3	388	393	6	54963523	55644902
3	394	397	4	55688057	55814195
3	398	399	2	56120093	56175124
3	400	401	2	56198404	56278915
3	402	406	5	56303968	56549041
3	407	411	5	56577195	57317648
3	412	414	3	57336780	57430906
3	415	416	2	57562411	57611663
3	419	423	5	57971274	58087392
3	424	425	2	58195689	58240255
3	426	428	3	58277485	58519435
3	429	430	2	58626881	58640294
3	431	435	5	58696977	58797501
3	436	437	2	58924084	58941675
3	439	447	9	59243054	59735615
3	448	454	7	59896946	60246079
3	455	456	2	60318954	60329385
3	458	460	3	60602893	60637025
3	461	462	2	60728412	60840109
3	464	467	4	61017470	61480692
3	469	471	3	61775366	62046830
3	472	474	3	62428232	62919982
3	476	483	8	63201562	63516239
3	484	486	3	63650186	63664416
3	487	488	2	63851098	63871068
3	489	490	2	63889402	63918203
3	491	492	2	63968360	63985664
3	493	496	4	64167752	65007151
3	497	506	10	66459647	67342132
3	507	509	3	67354617	67710958
3	511	512	2	68343427	68351042
3	513	514	2	68606583	68636821
3	516	517	2	68889478	68896427
3	518	519	2	69035607	69142998
3	520	521	2	69175480	69232914
3	523	527	5	69535013	69561481
3	528	529	2	69714839	69728404
3	530	533	4	69784677	70719364
3	535	536	2	70937126	71022246
3	537	538	2	71095560	71560343
3	539	540	2	71791195	71814441
3	541	543	3	71835301	72010079
3	544	548	5	72523221	72627852
3	549	550	2	73065529	73085886
3	551	553	3	73204493	73402921
3	554	556	3	73413059	73461512
3	557	558	2	73715064	73869490
3	559	560	2	73975843	74014604
3	562	564	3	74389573	74524315
3	567	570	4	75831910	76307479
3	573	576	4	76889367	77000734
3	577	579	3	77007683	77165474
3	581	583	3	77282312	77750117
3	584	588	5	77983771	78432318
3	590	594	5	79562208	79745065
3	596	598	3	81315309	81424838
3	599	600	2	81484435	81625431
3	602	603	2	83707514	83744159
3	604	609	6	84650176	85060975
3	610	612	3	85192074	85525891
3	613	615	3	85912719	86129405
3	616	621	6	86396690	87434111
3	622	623	2	87561698	87672878
3	624	625	2	87692470	88343279
3	626	627	2	89799364	89829909
3	629	630	2	90580151	90753933
3	631	633	3	91381281	91918688
3	634	635	2	91966237	92060275
3	636	639	4	92107308	93146149
3	641	642	2	94404126	94461983
3	643	647	5	94513402	94697671
3	648	649	2	95460841	95577841
3	650	654	5	96015519	96187905
3	659	660	2	96587394	96593633
3	661	662	2	96746074	96927848
3	664	666	3	97178250	97225641
3	667	668	2	97288259	97289702
3	676	677	2	98480223	98549932
3	680	681	2	98684812	98699293
3	683	684	2	99312260	99330040
3	685	686	2	100456289	100472436
3	687	688	2	100486294	100989936
3	689	693	5	101024971	101479314
3	694	695	2	102043239	102125470
3	697	703	7	102384694	102730199
3	706	707	2	103229846	103425364
3	708	710	3	103558199	103599003
3	711	712	2	103646017	103881301
3	713	714	2	104154405	104169698
3	715	717	3	105479660	105629343
3	719	720	2	106275479	106506909
3	725	726	2	107660110	108157833
3	727	728	2	108374941	108605702
3	730	731	2	108957096	108987116
3	733	734	2	109077899	109129272
3	735	736	2	109266574	109605193
3	737	739	3	109644218	109793541
3	740	742	3	109943161	110028651
3	743	744	2	110050502	110100507
3	745	749	5	110266121	110480605
3	751	752	2	110989284	111051475
3	753	754	2	111123243	111452035
3	756	757	2	111663762	111728162
3	759	764	6	112268601	112442235
3	767	769	3	113846321	114258296
3	770	773	4	114482389	114910084
3	774	775	2	114950118	114970071
3	776	777	2	114993301	115023804
3	779	782	4	115121835	115138582
3	783	785	3	115678132	115788222
3	786	788	3	115948356	116115509
3	789	790	2	116383429	116576491
3	791	792	2	116602396	116757939
3	794	795	2	116932242	116954124
3	796	799	4	117016694	117393090
3	801	803	3	117608131	117732662
3	809	810	2	118503775	118528773
3	811	813	3	119518193	120207731
3	814	816	3	120262216	120647027
3	824	827	4	121842461	122061473
3	828	831	4	122158369	122617362
3	832	837	6	122625993	122844545
3	839	840	2	123132804	123135482
3	841	843	3	123200355	123222013
3	844	846	3	123270854	123719011
3	848	849	2	124238894	124303840
3	850	851	2	124325470	124366016
3	853	854	2	124617172	124631977
3	856	858	3	124963692	125017570
3	859	860	2	125144555	125171538
3	861	862	2	125237248	125272967
3	864	865	2	125353696	125466651
3	866	867	2	125581114	125617503
3	875	876	2	126698906	126778493
3	877	881	5	126797684	127108365
3	882	885	4	127183278	127641406
3	886	893	8	127798870	128258908
3	895	896	2	128343374	128381169
3	897	899	3	128444216	128496963
3	900	901	2	128581664	128646879
3	903	904	2	129009157	129526570
3	906	907	2	129592544	129788760
3	908	909	2	129872862	129943563
3	910	912	3	129965482	130010640
3	913	920	8	130130439	130373375
3	921	925	5	131057962	131200215
3	929	932	4	131893023	132001703
4	1	3	3	65339	207386
4	4	6	3	274403	305640
4	7	8	2	366159	972781
4	15	20	6	3165911	3349789
4	22	23	2	3419911	3503498
4	24	26	3	3517283	3572333
4	30	31	2	3693850	3731586
4	32	33	2	3751657	3773196
4	34	35	2	3844265	3965542
4	36	37	2	4353603	4368862
4	38	39	2	4422789	4435995
4	40	41	2	4515435	4535585
4	42	44	3	4614915	4749670
4	46	47	2	4939786	5042539
4	48	49	2	5101733	5153129
4	50	51	2	5462168	5490724
4	53	55	3	5635397	5708607
4	56	57	2	5836954	5950475
4	58	60	3	5964340	6018288
4	62	63	2	6207709	6249054
4	64	65	2	6270717	6291629
4	66	67	2	6351785	6419233
4	71	73	3	6576805	6665856
4	74	76	3	6776610	6966104
4	77	79	3	7068041	7137098
4	80	81	2	7252911	7270779
4	82	84	3	7319711	7384713
4	86	87	2	7432077	7472267
4	90	91	2	7550858	7570473
4	92	93	2	7592222	7620912
4	94	95	2	7673686	7728227
4	96	98	3	7749666	7796849
4	100	102	3	7852855	7909761
4	103	104	2	7921863	7938480
4	105	106	2	8073357	8084117
4	107	108	2	8154535	8275111
4	110	111	2	8322943	8360775
4	112	114	3	8468837	8513009
4	115	116	2	8649410	8680786
4	117	118	2	8718968	8752571
4	121	122	2	8968669	9059829
4	125	126	2	9221977	9406209
4	127	129	3	9480107	9505665
4	132	133	2	9713080	9719639
4	134	136	3	9757453	9812289
4	137	138	2	9833003	9963475
4	140	141	2	10029314	10049880
4	142	145	4	10141501	10314550
4	146	147	2	10389912	10547481
4	148	152	5	10598994	10890074
4	153	156	4	11010180	11396291
4	158	159	2	11488484	11498072
4	161	162	2	11699071	11795609
4	164	165	2	11908832	11931782
4	167	168	2	12149395	12234145
4	170	171	2	12290852	12319200
4	172	173	2	12329269	12353011
4	174	175	2	12412183	12452811
4	177	179	3	12522296	12600089
4	182	183	2	12723342	12750712
4	186	193	8	12849145	13021237
4	195	197	3	13181118	13234755
4	198	199	2	13307805	13387671
4	200	202	3	13421458	13449222
4	203	205	3	13582668	14019439
4	207	210	4	14146557	14332353
4	213	217	5	14528430	14640023
4	218	219	2	14758898	14798932
4	220	223	4	14819834	14932421
4	224	226	3	15043504	15192013
4	229	231	3	15350625	15365878
4	232	234	3	15386730	15495528
4	237	242	6	15628328	15702799
4	244	246	3	15841016	16028424
4	247	251	5	16135535	16210072
4	253	254	2	16403172	16419578
4	255	256	2	16486634	16508487
4	259	263	5	16671909	16810612
4	264	265	2	16844144	16849740
4	267	268	2	17041571	17072014
4	269	272	4	17098401	17178526
4	273	275	3	17308063	17409713
4	277	278	2	17471709	17516973
4	279	280	2	17744153	17776845
4	282	286	5	17990298	18128187
4	287	288	2	18167501	18171201
4	289	290	2	18374119	18427459
4	292	293	2	18736459	18792666
4	295	296	2	18985682	19014592
4	298	299	2	19272401	19327319
4	300	301	2	19389682	19577946
4	302	304	3	19802086	19875990
4	305	306	2	19965824	20074465
4	308	309	2	20421922	20533063
4	310	311	2	20544821	20585534
4	312	314	3	20672765	20753096
4	316	318	3	20786224	20819811
4	320	322	3	20887942	20998807
4	325	326	2	21659966	21709640
4	327	328	2	21906574	22001153
4	330	332	3	22504204	22548019
4	334	335	2	22874497	22961148
4	336	337	2	22995083	23121547
4	338	339	2	23186316	23214851
4	340	341	2	23245818	23288483
4	342	348	7	23449988	23629512
4	349	351	3	23650262	23728688
4	353	355	3	24067415	24166270
4	357	359	3	24254052	24325279
4	360	363	4	24354097	24457073
4	364	366	3	24557142	24618798
4	367	373	7	24655041	25170989
4	374	376	3	25207543	25484310
4	377	380	4	25788477	26029151
4	381	383	3	26109963	26160153
4	384	389	6	26264557	27337275
4	390	393	4	27377224	27528921
4	394	396	3	27549869	27781286
4	397	398	2	27818817	27835224
4	399	402	4	27914211	28175119
4	403	404	2	28478297	28535916
4	405	410	6	28564612	28663072
4	411	412	2	28909371	29185472
4	413	416	4	29290882	29487821
4	417	418	2	29532179	29555427
4	419	421	3	29594329	29680747
4	422	423	2	29849971	29972192
4	424	430	7	30027414	30230804
4	431	432	2	30296194	30308568
4	433	435	3	30336934	30412054
4	436	438	3	30653326	30703300
4	439	443	5	30726047	31001616
4	444	447	4	31063501	31279426
4	448	450	3	31450253	31500227
4	453	460	8	31623188	32209218
4	462	463	2	32301399	32321536
4	464	465	2	32367314	32428446
4	466	467	2	32450692	32527999
4	468	469	2	32539510	32592008
4	470	471	2	32814002	32846989
4	472	473	2	32874466	32917947
4	474	475	2	33003968	33097554
4	477	484	8	33366283	33903282
4	486	488	3	34223169	34618867
4	489	492	4	35011884	35257481
4	493	494	2	35756137	35780258
4	495	496	2	35841391	35972458
4	497	499	3	36016563	36098721
4	500	503	4	36107381	36301173
4	504	506	3	36320899	36499881
4	507	510	4	36763226	37149340
4	511	512	2	37286691	37683109
4	514	515	2	37835899	37899076
4	517	519	3	38375606	38554485
4	520	521	2	38589138	38601682
4	522	524	3	38650868	38720702
4	526	527	2	38807264	38819538
4	529	530	2	38892378	38992535
4	531	532	2	39078845	39112632
4	536	540	5	39524349	39721417
4	542	545	4	39745261	39846347
4	547	549	3	40131687	40165956
4	550	552	3	40180946	40291126
4	554	555	2	40408391	40425449
4	558	561	4	40695510	40795249
4	562	564	3	40837074	40964642
4	565	566	2	41102502	41234304
4	567	568	2	41264727	41414658
4	569	571	3	41728308	41775035
4	573	576	4	41828423	41942301
4	577	578	2	42374474	42463643
4	579	580	2	42490478	42622908
4	581	582	2	42714369	42773137
4	583	586	4	43318572	43464694
4	588	594	7	43571387	44259753
4	595	597	3	44319537	44447522
4	599	603	5	44704517	45534408
4	604	626	23	45716142	48336784
4	627	634	8	49505974	49881752
4	635	636	2	50257855	50975233
4	637	640	4	51113449	51968832
4	642	648	7	53618844	54748137
4	653	655	3	55552183	55598593
4	656	657	2	55726999	55773212
4	659	660	2	55890058	55910511
4	661	662	2	55932645	55947534
4	664	665	2	56209451	56317159
4	666	667	2	56346574	56361826
4	668	670	3	56487371	56581156
4	672	676	5	56888492	57083598
4	677	679	3	57171240	57338601
4	680	682	3	57444924	57595535
4	684	686	3	58922651	59374073
4	688	689	2	59653129	59697295
4	690	691	2	59724663	59747875
4	693	696	4	60011806	60196181
4	697	699	3	60275015	60330453
4	701	702	2	60670297	60729833
4	703	704	2	60848386	60917876
4	705	708	4	60967964	61233403
4	709	710	2	61255905	61328652
4	711	712	2	61445792	61504039
4	713	717	5	61562056	61842458
4	720	723	4	62263432	62443790
4	726	727	2	62959323	63024383
4	730	731	2	63222937	63305848
4	732	734	3	63332317	63392285
4	735	738	4	63422287	63458887
4	739	745	7	63509883	63885344
4	746	750	5	64006444	64183406
4	751	754	4	64456714	64608073
4	755	757	3	64661862	64787956
4	758	760	3	64835045	64930317
4	762	764	3	65307046	65414895
4	766	768	3	65478975	65517580
4	769	775	7	65579768	65738535
4	777	778	2	65796075	65834598
4	779	780	2	66124108	66159550
4	782	783	2	66306810	66626385
4	785	786	2	66858358	67149171
4	787	796	10	67200375	67566388
4	797	799	3	67642681	67923380
4	800	804	5	68059328	68162335
4	805	806	2	68212418	68244125
4	807	814	8	68417452	69094210
4	815	817	3	69112161	69185865
4	818	820	3	69229159	69293090
4	822	825	4	69388194	69481659
4	826	828	3	69748937	69819087
4	832	833	2	70397659	70420395
4	834	838	5	70563762	70794845
4	839	844	6	70842334	70981638
4	845	847	3	71023293	71116157
4	848	849	2	71416143	71658300
4	850	852	3	71741206	71853010
4	855	859	5	72209881	72438103
4	861	863	3	72600599	72717602
4	864	866	3	72784916	72870463
4	868	871	4	72953408	73043478
4	872	874	3	73061931	73146552
4	875	877	3	73260107	73332802
4	878	879	2	73337252	73538831
4	881	882	2	73665754	73710930
4	883	885	3	74062508	74118875
4	886	888	3	74168584	74294424
4	891	892	2	74671444	74693408
4	893	894	2	74714319	74730748
4	895	896	2	74751259	74774997
4	899	901	3	74937069	75055399
4	902	906	5	75116074	75215120
4	907	911	5	75234963	75387646
4	912	914	3	75421105	75531190
4	916	917	2	76028428	76062726
4	918	919	2	76094112	76157145
4	920	921	2	76231526	76266691
4	923	926	4	76376049	76454302
4	929	930	2	76697034	76734448
4	931	933	3	76776035	77090571
4	934	936	3	77161692	77192065
4	937	938	2	77349316	77373245
4	939	942	4	77473976	77828068
4	943	945	3	78047747	78247326
4	946	948	3	78269755	78305530
4	949	950	2	78347078	78353080
4	951	953	3	79088646	79331939
4	956	957	2	79874114	79915989
4	958	960	3	81161114	81206319
4	961	964	4	81229506	81321340
4	965	968	4	81446371	81565259
4	972	975	4	82640649	83331520
4	976	979	4	83351551	83575392
4	980	984	5	83900192	84473030
4	985	988	4	84557592	84642594
4	989	992	4	84660534	84744830
4	994	997	4	85212676	85364305
4	998	999	2	85387287	85412075
4	1000	1001	2	85575272	85672340
4	1002	1007	6	85740054	86728309
4	1009	1010	2	86979661	87174159
4	1012	1014	3	87395519	87441499
4	1015	1019	5	87543317	87635764
4	1020	1021	2	87660682	87685065
4	1022	1023	2	87729034	87753681
4	1024	1027	4	87868728	88005243
4	1028	1031	4	88163678	88214807
4	1032	1034	3	88267538	88283081
4	1035	1038	4	88305243	88538791
4	1042	1047	6	88837975	89206851
4	1049	1052	4	89283931	89437944
4	1053	1054	2	89449590	89479908
4	1058	1061	4	89884025	90102791
4	1062	1064	3	90224214	90308301
4	1066	1067	2	90378144	90458655
4	1072	1076	5	91509310	92100663
4	1080	1081	2	92336741	92360903
4	1083	1086	4	92394587	92449621
4	1087	1089	3	92629084	92785307
4	1090	1091	2	92970990	93212364
4	1092	1093	2	93282977	93363364
4	1096	1103	8	93589817	94394111
4	1104	1106	3	94447563	94666722
4	1107	1108	2	94736982	94760760
4	1109	1110	2	94795753	94810082
4	1112	1115	4	94967342	95331300
4	1116	1122	7	95485304	95977574
4	1124	1126	3	96175999	96856812
4	1127	1129	3	97131487	97357720
4	1130	1131	2	97485594	98029372
4	1133	1134	2	99394665	99415082
4	1135	1137	3	99451057	100099034
4	1140	1141	2	100785375	100799842
4	1142	1143	2	100839426	100917120
4	1144	1145	2	101458668	101503956
4	1149	1152	4	101670586	102036416
4	1153	1154	2	102060871	102180063
4	1155	1158	4	102206884	102571579
4	1162	1165	4	102956490	103324246
4	1167	1168	2	103557823	103570111
4	1169	1170	2	103645564	103687348
4	1172	1174	3	103826709	103892208
4	1175	1176	2	104032026	104118230
4	1181	1182	2	104470208	104540697
4	1184	1185	2	104880457	104947409
4	1186	1187	2	105007700	105249567
4	1193	1194	2	106675400	106691794
4	1195	1197	3	106919782	107048159
4	1198	1199	2	107078063	107086538
4	1200	1201	2	107101021	107168983
4	1202	1203	2	107182338	107197826
4	1208	1213	6	107526262	107695198
4	1214	1215	2	107708490	107746068
4	1217	1218	2	108120490	108179254
4	1219	1220	2	108249949	108348774
4	1222	1224	3	108439139	108521060
4	1226	1227	2	108571877	108627109
4	1231	1232	2	108966505	109000633
4	1233	1235	3	109388039	109427336
4	1236	1238	3	109458171	109542362
4	1241	1242	2	109681421	109948113
4	1243	1248	6	110551401	110835524
4	1249	1253	5	110900220	111138573
4	1254	1257	4	111168119	111371343
4	1260	1261	2	111821325	111879798
4	1267	1269	3	112364668	112437066
4	1271	1272	2	112534903	112635430
4	1273	1275	3	112667121	112807256
4	1276	1278	3	112829249	112875311
4	1280	1281	2	113024620	113081040
4	1284	1293	10	113599640	113806032
4	1294	1296	3	113858914	114016613
4	1297	1298	2	114087749	114161418
4	1300	1301	2	114787517	114814756
4	1307	1308	2	115978704	116078254
4	1309	1312	4	116138271	116460049
4	1313	1317	5	116490484	116613485
4	1323	1324	2	117303080	117343111
4	1326	1327	2	117452612	117503652
4	1330	1334	5	117745447	117912209
4	1335	1336	2	117972308	118057780
4	1338	1343	6	118151662	118222239
4	1344	1345	2	118244588	118273989
4	1346	1347	2	118293269	118440845
4	1348	1349	2	118504361	118595949
4	1350	1351	2	118670792	118914325
4	1353	1356	4	119151588	119317659
4	1357	1358	2	119421277	119437413
4	1359	1360	2	119450106	119497735
4	1361	1362	2	119683671	119710075
4	1363	1364	2	120026231	120230072
4	1365	1366	2	120470166	120494960
4	1368	1369	2	120647015	120775943
4	1370	1371	2	120891867	120927582
4	1374	1375	2	121288587	121313485
4	1378	1380	3	121432780	121510262
4	1381	1383	3	121844025	121988139
4	1384	1387	4	122002980	122286811
4	1388	1390	3	122310782	122463197
4	1391	1393	3	122620318	122659629
4	1394	1397	4	122828997	123267670
4	1398	1399	2	123295347	123331104
4	1400	1402	3	123382819	123566147
4	1403	1404	2	123567821	123640417
4	1407	1409	3	123920076	123979309
4	1410	1413	4	124398947	125108186
4	1416	1417	2	125193776	125233194
4	1419	1422	4	125520514	125634311
4	1423	1424	2	125690120	125693845
4	1425	1427	3	125861094	125914130
4	1428	1431	4	126099518	126197890
4	1432	1434	3	126339502	126431841
4	1435	1436	2	126545487	126783489
4	1437	1438	2	126819743	127040412
4	1439	1440	2	127254676	127373937
4	1441	1443	3	127469240	127636107
4	1444	1445	2	127806086	127939092
4	1448	1450	3	128161626	128333002
4	1451	1452	2	128432813	128452972
4	1454	1455	2	128760031	128763995
4	1460	1462	3	130147966	130362266
5	1	2	2	748065	1063347
5	3	4	2	1092370	1173043
5	5	7	3	1248951	1307679
5	8	9	2	2281918	2308224
5	11	12	2	2706495	2727520
5	18	19	2	3648458	3673684
5	22	26	5	3924063	4131296
5	27	28	2	4170686	4252365
5	29	30	2	4310941	4411768
5	32	33	2	4603202	4616709
5	34	35	2	4666507	4678805
5	38	39	2	4870186	4910402
5	41	45	5	5195834	5265052
5	47	48	2	5383332	5672567
5	51	53	3	6007135	6540195
5	54	55	2	6567683	6599258
5	56	57	2	6866316	6912871
5	61	62	2	7643746	7781910
5	64	65	2	8105766	8186694
5	68	69	2	8477445	8517118
5	73	74	2	8918198	8954376
5	75	76	2	8989420	8996815
5	79	80	2	9254386	9259251
5	81	85	5	9491168	9555078
5	86	87	2	9607748	9634200
5	89	90	2	9698050	9730491
5	91	92	2	9863427	9910685
5	96	97	2	9966290	9972459
5	98	99	2	9995640	10011440
5	109	110	2	10633794	10702671
5	114	115	2	10784672	10864858
5	116	117	2	10966534	11081292
5	118	119	2	11191993	11219013
5	122	123	2	11551752	11566047
5	125	130	6	11637073	11713767
5	132	133	2	11830833	11883599
5	137	138	2	12285354	12398727
5	140	141	2	12567885	12666459
5	142	143	2	12750388	12751464
5	146	147	2	12851627	12939369
5	151	153	3	13140348	13178606
5	154	156	3	13586949	13697150
5	157	159	3	13733050	13798075
5	160	161	2	13867045	13913761
5	163	164	2	14112538	14161591
5	166	167	2	14307491	14325994
5	168	169	2	14390010	14454349
5	170	171	2	14469290	14489792
5	172	173	2	14608518	14631123
5	174	176	3	14692362	14788695
5	179	180	2	14935307	14993691
5	181	182	2	15095426	15143054
5	184	186	3	15372183	15733489
5	187	189	3	15764033	15825353
5	192	193	2	16314194	16328792
5	194	195	2	16370439	16542588
5	196	199	4	16888184	17004202
5	200	203	4	17020150	17136335
5	204	205	2	17152953	17156199
5	208	211	4	17258024	17395442
5	213	215	3	17742705	17916987
5	216	217	2	17963116	18018016
5	218	219	2	18058383	18094728
5	221	222	2	18170949	18185763
5	224	225	2	18296730	18312124
5	226	228	3	18481377	18870573
5	230	231	2	19007986	19069912
5	234	238	5	19640690	19721860
5	240	241	2	20092192	20154228
5	242	243	2	21209881	21238507
5	244	245	2	21365854	21534750
5	246	247	2	21768540	22463282
5	248	249	2	22495560	22719142
5	250	260	11	23325709	23597377
5	262	264	3	23717404	23816873
5	265	268	4	24085936	24343665
5	270	273	4	24671105	24817944
5	275	276	2	25042300	25084233
5	277	279	3	25239659	25333293
5	280	283	4	25639327	25721044
5	284	286	3	25816370	25923083
5	287	288	2	25995008	26189004
5	290	293	4	26350146	26430912
5	294	296	3	26793863	26938486
5	300	301	2	27426147	27438572
5	302	303	2	27468572	27534335
5	304	307	4	27560173	28056554
5	309	312	4	28120755	28258139
5	313	314	2	28496009	29291278
5	315	316	2	29329055	29452545
5	319	320	2	30582660	30621360
5	321	322	2	30657421	30683246
5	323	325	3	30749237	30799580
5	327	328	2	30901785	30947775
5	329	331	3	30963388	31063327
5	332	337	6	31099571	31196636
5	338	340	3	31324951	31390160
5	344	345	2	31618025	31647543
5	347	348	2	31918421	31954627
5	349	352	4	32433882	33161683
5	354	356	3	33838344	33871482
5	357	358	2	33912700	33934311
5	359	363	5	33970407	34122773
5	364	366	3	34151822	34201715
5	367	368	2	34265649	34303955
5	370	371	2	34933883	34967936
5	372	374	3	34990669	35036218
5	375	379	5	35634440	36151066
5	381	384	4	36236803	36903934
5	386	388	3	37006435	37128090
5	389	407	19	37261727	38232449
5	408	412	5	38599413	38815027
5	414	415	2	38864890	38880761
5	417	419	3	40434314	41310328
5	420	425	6	41396763	41616882
5	427	431	5	41933667	43276920
5	432	433	2	43728879	44096325
5	434	435	2	44127767	44138728
5	438	440	3	44464360	45687865
5	441	444	4	46042285	46156568
5	445	446	2	46195597	46217315
5	447	448	2	46266348	46290380
5	449	450	2	46736519	46937762
5	451	452	2	46959701	46984420
5	458	460	3	47766758	48085987
5	462	467	6	48507801	49014520
5	468	471	4	49606839	49814537
5	472	475	4	49948927	50690745
5	476	477	2	50860053	51325401
5	478	479	2	51600327	51664010
5	480	481	2	51950553	52252632
5	482	484	3	52308184	52565888
5	486	488	3	53276944	53716106
5	490	492	3	53900654	53999897
5	493	494	2	54190834	54285887
5	496	503	8	54474612	55054035
5	504	506	3	56376951	56504642
5	507	511	5	56603476	56993809
5	512	514	3	57125714	57149099
5	515	516	2	57309157	57337761
5	520	521	2	57731859	57882387
5	523	528	6	58625915	58798123
5	529	530	2	58821680	58872749
5	531	532	2	58906255	58958978
5	533	534	2	58984249	59084560
5	535	537	3	59098986	59200842
5	539	541	3	59366372	59434476
5	542	544	3	59467816	59526012
5	547	548	2	60489710	60515812
5	549	551	3	60545861	60642301
5	552	554	3	60683769	60772373
5	555	556	2	61155355	61334995
5	558	559	2	61559633	61624325
5	561	562	2	61725343	61870042
5	563	564	2	62097686	62389903
5	565	566	2	62562447	62575108
5	576	577	2	63892714	63920701
5	579	581	3	64075867	64124582
5	582	585	4	64189323	64278949
5	586	587	2	64350471	64378343
5	588	589	2	64400494	64458916
5	593	594	2	65030604	65032951
5	597	599	3	65296072	65321112
5	600	602	3	65590687	65775515
5	603	607	5	65869555	66023539
5	608	611	4	66145175	66223267
5	612	614	3	66524843	66587279
5	615	617	3	66633361	66734388
5	618	619	2	66769972	66822308
5	620	621	2	66998856	67433894
5	624	630	7	67962712	68606636
5	631	632	2	68921213	68926009
5	633	635	3	69024270	69092359
5	637	639	3	69367427	69400164
5	641	646	6	70225253	70616468
5	649	651	3	71424521	71494266
5	652	653	2	71555828	71599622
5	654	655	2	71672068	71843440
5	656	658	3	72312478	72491681
5	660	661	2	72597940	72610454
5	662	667	6	72761996	72860499
5	669	670	2	72977567	73032235
5	671	674	4	73079544	73152490
5	676	677	2	73953158	73962716
5	679	682	4	74383959	74491870
5	684	686	3	74704457	74891309
5	688	691	4	75644214	75813550
5	693	694	2	76105010	76124308
5	696	700	5	76215960	76948300
5	701	702	2	77063632	77085316
5	704	708	5	77302202	77575175
5	712	714	3	77727616	77748081
5	715	716	2	77821984	77860263
5	717	718	2	77884515	77926937
5	720	722	3	78360823	78402002
5	723	727	5	78420676	78934161
5	729	731	3	79093904	79147024
5	732	733	2	79344058	79349345
5	734	736	3	79359559	79461126
5	742	743	2	79649366	79681936
5	744	746	3	79815601	79950194
5	748	749	2	80149376	80310080
5	750	752	3	80683456	80785988
5	754	755	2	80869243	80890102
5	756	758	3	81081174	81102039
5	760	761	2	81427676	81544317
5	762	764	3	81804433	81833242
5	767	769	3	82635492	82779013
5	770	771	2	83009082	83157674
5	773	776	4	83259937	83350829
5	777	779	3	83701151	83787198
5	780	782	3	83862228	84384229
5	783	787	5	84552166	84674726
5	788	789	2	84869345	84930475
5	792	794	3	85295228	85498485
5	796	797	2	85860944	86050905
5	800	801	2	86486236	86582416
5	803	804	2	86749072	86771075
5	806	807	2	87361770	87457766
5	810	811	2	87702909	87752623
5	813	814	2	87872390	87943175
5	817	819	3	88285420	88404910
5	820	822	3	88503124	88531601
5	826	827	2	88954955	89004418
5	830	832	3	89480430	90360449
5	833	835	3	90444426	90568745
5	837	839	3	91388942	91673987
5	840	842	3	91751676	91796607
5	843	844	2	91974558	92069860
5	845	846	2	92218403	92508260
5	847	851	5	92647755	92864624
5	852	855	4	92956597	93097188
5	856	857	2	93145860	93182721
5	858	861	4	93433200	93521527
5	862	866	5	93710246	94541296
5	867	868	2	94586457	94609227
5	870	871	2	94705788	94766948
5	872	873	2	94860354	94888129
5	874	875	2	94934182	94955678
5	878	879	2	95164103	95195512
5	880	884	5	95437040	95591504
5	885	886	2	95782144	95873339
5	887	889	3	95929690	95967841
5	890	893	4	96197534	96311482
5	898	901	4	97586868	97849010
5	902	906	5	98161735	98266999
5	907	908	2	98400217	98422016
5	909	910	2	98454330	98565171
5	912	913	2	98909460	98969658
5	915	916	2	99463242	99507967
5	917	919	3	99784326	99908080
5	920	921	2	100094236	100107418
5	922	924	3	100121625	100143862
5	926	928	3	100267125	100323994
5	930	931	2	100389557	100409890
5	932	933	2	100492129	100492146
5	935	938	4	100660217	101034865
5	939	940	2	101088132	101111721
5	941	944	4	101134269	101202632
5	945	947	3	101294829	101433702
5	948	949	2	101553227	101571734
5	952	954	3	102107494	102198965
5	955	956	2	102222047	102239449
5	958	959	2	102582107	102632243
5	961	962	2	103990568	104477606
6	1	4	4	343293	676978
6	6	7	2	909464	1347980
6	9	10	2	1851970	2018929
6	15	16	2	3976460	3985810
6	17	20	4	4034234	4301625
6	24	25	2	4912899	4940996
6	27	31	5	4970323	5078840
6	32	36	5	5154694	5577839
6	37	43	7	5671575	6491433
6	44	46	3	6553837	6615639
6	47	48	2	6672274	6674723
6	50	53	4	7524832	7550391
6	54	56	3	7624068	7631684
6	58	61	4	7970398	7995986
6	63	64	2	8245682	8259768
6	68	70	3	8382559	8527588
6	72	75	4	8579713	8752287
6	77	78	2	9098419	9187903
6	80	82	3	9237647	9407108
6	86	94	9	9952218	10083143
6	96	98	3	10129639	10141345
6	101	102	2	10257404	10520551
6	103	104	2	10673203	10750175
6	111	112	2	11632200	11717722
6	115	116	2	12018358	12070900
6	121	122	2	12914707	13254952
6	124	126	3	13730039	13795427
6	127	128	2	13856714	13908922
6	129	130	2	13923215	14503805
6	131	132	2	14575124	14850196
6	133	136	4	15763225	16188799
6	138	139	2	16981769	16988486
6	141	143	3	18539759	18598463
6	144	145	2	18617176	18690890
6	146	147	2	19042195	19198647
6	148	150	3	19360377	19476080
6	151	152	2	19584184	19588575
6	153	154	2	19648179	19668405
6	155	157	3	19810566	19932639
6	158	159	2	20040749	20061554
6	160	164	5	20167972	20539995
6	165	166	2	20542893	20557164
6	168	170	3	20616574	20650131
6	172	173	2	20695503	20715510
6	174	176	3	20786853	21157031
6	177	179	3	21387294	21467637
6	180	182	3	21728055	21816748
6	184	185	2	22615100	22792694
6	187	188	2	23416965	23436310
6	190	191	2	23700581	23713764
6	193	197	5	25110585	25456605
6	198	201	4	25502774	25599932
6	202	203	2	25753694	25771738
6	209	210	2	26222024	26270250
6	214	217	4	26549811	26560906
6	218	219	2	26566645	26599887
6	220	221	2	26825165	26918929
6	224	225	2	28970880	28988781
6	226	227	2	29065531	29078985
6	228	229	2	29524121	29753021
6	232	235	4	30183833	30413505
6	238	239	2	30931158	30992996
6	240	243	4	31015997	31183256
6	249	250	2	32476019	32491991
6	251	252	2	32528964	32529342
6	253	257	5	32570824	33449962
6	258	259	2	33467580	33518375
6	261	262	2	33746749	33836509
6	264	266	3	33944965	33971693
6	267	268	2	34912009	35040992
6	269	271	3	35166080	35358217
6	276	279	4	38148999	39666527
6	281	282	2	40240336	40261946
6	286	287	2	40694805	40750501
6	288	289	2	40963330	40964941
6	290	293	4	41074475	41087623
6	295	296	2	41565694	41592144
6	301	304	4	42924323	43733168
6	305	308	4	44039412	44729418
6	309	311	3	44759890	45019251
6	313	316	4	45342655	45460146
6	317	318	2	45791829	45804490
6	320	321	2	46858013	47001652
6	323	324	2	47536918	47549943
6	325	327	3	47728980	48220418
6	330	331	2	49613647	49615979
6	332	333	2	49817645	49883373
6	334	337	4	50804198	51094497
6	339	342	4	51328753	52533145
6	343	345	3	53880159	54578570
6	346	351	6	54766712	55106785
6	352	353	2	56052717	56221493
6	354	357	4	57576222	57959118
6	358	360	3	58104637	58414479
6	362	366	5	64432983	65431756
6	367	371	5	65464862	65514681
6	372	373	2	66068747	66083353
6	374	375	2	66250398	66259117
6	377	380	4	66365094	66475413
6	385	386	2	68831062	69366409
6	389	390	2	69932459	69968921
6	393	394	2	70993095	71441996
6	395	398	4	71618934	71877417
6	401	402	2	72353159	72378637
6	403	407	5	72433003	73013769
6	409	411	3	73450354	73680862
6	412	413	2	73753725	73857202
6	414	415	2	73878376	73992695
6	417	419	3	74063649	74177620
6	420	421	2	74451218	74464451
6	423	426	4	74701117	75202125
6	428	429	2	75680845	75704906
6	431	435	5	75832948	76307933
6	436	438	3	76510963	76607597
6	444	445	2	78564233	78656410
6	447	455	9	80258992	80642168
6	456	458	3	80732689	80742667
6	459	473	15	80837038	82564159
6	474	475	2	82613754	82626384
6	476	478	3	83184006	83360632
6	480	482	3	83505332	83553285
6	483	487	5	83986459	84277696
6	488	489	2	84478202	84602515
6	491	495	5	84779244	84976379
6	496	497	2	85086986	85827568
6	498	499	2	85959532	85997279
6	501	504	4	86273741	86401903
6	507	511	5	86757750	86804762
6	513	514	2	87246298	87274028
6	515	517	3	87355697	87365812
6	519	520	2	87572053	87599587
6	521	525	5	87824416	88022233
6	526	528	3	88064019	88364599
6	530	534	5	88711608	88886296
6	535	537	3	89391980	89470776
6	539	541	3	90716075	92205749
6	542	543	2	92743077	92760155
6	544	549	6	92861009	93214108
6	552	554	3	94135777	94223271
6	555	557	3	94360155	94536445
6	558	561	4	94962183	95689507
6	563	567	5	95889068	96078493
6	568	575	8	96457173	97104675
6	576	577	2	97298679	97343439
6	578	580	3	97604510	97650384
6	583	584	2	97770590	97772746
6	585	586	2	99063721	99086846
6	588	589	2	99807005	99836939
6	591	592	2	100094186	100190807
6	594	599	6	100620599	101040019
6	600	603	4	101081601	101151742
6	604	605	2	101231378	101251549
6	606	607	2	101311106	101471131
6	608	609	2	101527609	101568458
6	610	613	4	102176623	102318247
6	615	621	7	102362625	102732393
6	622	624	3	103004299	103104809
6	625	628	4	103137631	105370752
6	629	639	11	107430076	107803551
6	640	642	3	107858466	108283530
6	643	644	2	108437309	108486829
6	645	648	4	108525244	108737638
6	649	660	12	108863688	109688987
6	663	664	2	109799148	109834870
6	665	667	3	109873131	110144694
6	668	674	7	110290910	110799765
6	675	680	6	111392564	111476238
6	681	685	5	111488459	111606155
6	686	687	2	111862910	111994993
6	689	690	2	112397970	112658866
6	691	692	2	112699353	112723185
6	693	694	2	112749981	112765492
6	695	696	2	113026652	113070094
6	697	698	2	113096377	113120243
6	703	706	4	115080280	115184412
6	708	710	3	115315450	115643304
6	712	713	2	116094808	116661018
6	714	717	4	116681458	118073167
6	718	719	2	118547338	118553786
6	720	723	4	118615037	118794812
6	724	726	3	119087666	119223012
6	727	728	2	119330300	119459403
6	729	730	2	119738186	119953697
6	731	732	2	120016984	120053311
6	733	734	2	120163897	120185651
6	735	738	4	120205935	120259899
6	740	744	5	120486108	120592135
6	745	751	7	120672735	121047290
6	753	760	8	121274578	121412908
6	762	763	2	121553230	121558475
[truncated: 3,308 more rows]
